# Supplementary material for: Functional Constraint Profiling of a Viral Protein Reveals Discordance of Evolutionary Conservation and Functionality
Source: PLoS Genet. 2015 Jul 1;11(7):e1005310. doi: 10.1371/journal.pgen.1005310 (PMC4489113; doi:10.1371/journal.pgen.1005310)
Supplement: S2 Dataset — The predicted ΔΔG for each substitution is listed. (XLS) [file pgen.1005310.s020.xls]

## Sheet: S2 Dataset
Amino Acid Residue	Substitution	Predicted ΔΔG
7	Q7L	1.418
8	C8R	3.284
8	C8Y	-0.337
9	F9L	9.771
9	F9S	8.385
9	F9Y	1.806
10	N10S	-0.149
10	N10D	0.32
10	N10I	-1.098
11	P11L	1.395
12	M12T	-1.946
12	M12V	3.177
12	M12K	0.145
13	I13F	0.746
13	I13N	2.418
13	I13T	2
13	I13V	-0.452
14	V14A	1.96
14	V14D	3.719
15	E15K	-1.239
15	E15G	2.696
15	E15V	-0.526
16	L16P	10.752
16	L16H	1.2
16	L16F	1.998
17	A17T	2.126
18	E18G	0.035
18	E18D	1.63
18	E18V	-3.072
19	K19E	1.023
20	A20T	0.657
20	A20V	-1.986
21	M21L	2.68
21	M21V	6.534
21	M21T	4.222
22	K22E	1.525
22	K22N	1.301
22	K22I	0.516
22	K22R	0.533
23	E23G	-0.056
23	E23V	-0.853
24	Y24H	0.211
24	Y24C	-0.771
24	Y24F	0.667
25	G25E	1.295
25	G25R	2.561
26	E26G	0.04
26	E26K	-0.989
26	E26V	-1.865
27	D27G	3.258
27	D27V	0.786
27	D27N	-1.204
29	K29N	0.775
29	K29I	3.667
29	K29E	1.231
29	K29R	-1.196
30	I30T	1.285
30	I30V	0.605
30	I30F	0.327
31	E31G	1.176
31	E31D	-0.581
31	E31V	2.066
32	T32A	-0.091
33	N33I	0.786
33	N33D	1.991
33	N33Y	-1.265
33	N33S	1.197
34	K34E	0.603
34	K34R	0.817
35	F35L	1.84
35	F35S	6.712
35	F35Y	2.828
36	A36T	3.98
37	A37S	1.333
37	A37T	-0.369
37	A37V	3.07
38	I38L	1.622
38	I38M	-0.101
38	I38V	1.271
38	I38T	1.926
39	C39R	20.565
39	C39Y	19.916
40	T40S	4.03
40	T40I	-3.112
40	T40A	-0.444
41	H41R	2.477
41	H41L	1.771
42	L42S	6.462
42	L42M	1.42
43	E43G	2.051
43	E43D	2.868
43	E43V	1.757
44	V44A	1.367
44	V44M	3.402
45	C45R	6.822
45	C45S	-0.016
45	C45Y	1.958
46	F46I	-0.189
46	F46L	0.902
46	F46Y	1.379
46	F46S	6.448
46	F46V	3.585
47	M47T	5.05
47	M47L	-0.195
47	M47I	1.527
47	M47V	0.917
48	Y48H	5.135
48	Y48N	8.881
48	Y48C	6.898
48	Y48F	0.323
49	S49T	1.315
49	S49P	6.643
50	D50E	0.126
50	D50G	0.588
51	F51I	8.107
51	F51L	0.419
51	F51Y	-1.237
51	F51S	0.514
52	H52R	5.142
52	H52L	1.646
53	F53S	8.629
53	F53Y	0.822
53	F53L	3.458
53	F53I	7.231
54	I54V	2.462
54	I54T	5.065
54	I54N	2.316
54	I54F	6.879
55	D55Y	-1.218
55	D55V	3.808
55	D55N	-0.592
55	D55G	0.513
55	D55E	5.193
56	E56K	-0.821
56	E56G	-1.093
56	E56V	-3.695
58	G58D	2.621
58	G58C	5.059
59	E59K	0.767
59	E59V	-0.497
59	E59G	-0.485
60	S60P	-2.101
61	I61L	0.964
61	I61M	3.013
61	I61V	2.209
61	I61T	1.457
63	V63I	-1.124
63	V63A	2.179
63	V63E	3.253
64	E64V	0.22
64	E64D	2.561
64	E64G	2.25
66	G66D	0.732
67	D67N	0.69
67	D67G	2.161
67	D67E	1.558
67	D67V	0.485
68	P68S	4.909
68	P68L	7.417
69	N69D	1.181
69	N69I	-0.779
69	N69S	-0.19
69	N69Y	-2.051
70	A70T	0.528
70	A70V	-0.075
71	L71P	3.996
71	L71H	-1.418
71	L71F	-2.249
72	L72M	1.216
72	L72S	4.606
73	K73R	0.494
73	K73E	2.297
73	K73M	-0.452
74	H74L	-0.07
74	H74Y	-0.232
74	H74R	1.755
75	R75G	4.789
76	F76L	7.665
76	F76I	6.504
76	F76Y	-0.719
76	F76S	11.405
77	E77V	-1.197
77	E77D	1.022
77	E77G	3.113
78	I78V	-0.487
78	I78L	1.542
78	I78M	2.16
79	I79V	1.453
79	I79T	3.068
80	E80V	-4.072
80	E80K	-2.764
80	E80G	-3.622
82	R82G	2.418
82	R82S	0.869
83	D83E	-0.646
83	D83G	-1.093
84	R84S	-1.138
84	R84H	-1.711
84	R84C	1.239
87	A87V	3.798
87	A87T	5.825
88	W88L	6.464
88	W88C	5.286
88	W88R	4.751
90	V90A	0.62
95	C95Y	0.279
95	C95R	4.538
96	N96I	-0.205
96	N96D	1.871
96	N96S	-0.889
97	T97A	-0.66
98	T98A	2.148
98	T98S	1.035
99	G99E	3.99
99	G99R	3.791
99	G99W	2.889
101	E101V	-0.393
104	K104R	1.04
104	K104E	0.877
105	F105S	4.783
106	L106P	0.45
106	L106Q	1.87
109	L109S	4.166
109	L109M	2.287
110	Y110C	7.036
111	D111G	4.736
112	Y112C	4.965
113	K113E	-0.953
113	K113M	0.16
117	F117S	6.336
118	I118T	4.348
119	E119G	2.819
119	E119V	-1.321
120	I120T	3.868
122	V122A	4.162
123	T123A	1.883
124	R124G	0.056
124	R124W	2.593
125	R125G	2.834
126	E126G	1.091
128	H128R	0.741
129	I129V	-0.756
129	I129L	0.367
130	Y130H	0.805
131	Y131C	7.925
131	Y131H	3.513
132	L132Q	1.334
133	E133V	0.907
134	K134M	-0.363
136	N136S	0.549
136	N136Y	-0.195
136	N136D	1.149
141	E141V	0.509
142	K142R	0.864
142	K142M	-3.014
142	K142E	1.843
144	H144L	3.167
144	H144Y	2.207
144	H144R	2.866
145	I145F	-1.749
145	I145N	6.9
145	I145T	4.064
145	I145V	1.869
146	H146R	9.189
148	F148L	5.327
148	F148S	9.734
149	S149T	0.153
150	F150I	5.505
150	F150L	4.907
150	F150S	7.472
151	T151A	1.473
152	G152R	4.492
153	E153V	0.678
153	E153K	-1.474
154	E154G	1.752
155	M155V	0.871
155	M155L	1.228
156	A156T	4.014
156	A156D	8.209
157	T157A	1.492
157	T157I	3.392
157	T157S	-0.284
158	K158M	1.865
159	A159T	1.858
160	D160G	0.034
161	Y161H	3.448
161	Y161C	2.142
162	T162A	1.055
162	T162I	-2.539
163	L163P	8.884
163	L163H	4.415
164	D164G	-1.59
164	D164N	-0.958
165	E165V	-1.543
165	E165G	-0.547
165	E165D	-0.107
166	E166G	1.032
166	E166D	-1.776
167	S167N	0.518
168	R168W	0.093
168	R168M	-1.769
168	R168K	-2.137
169	A169T	0.594
169	A169V	0.345
170	R170G	2.002
170	R170M	-1.578
170	R170K	-0.905
170	R170W	-3.847
171	I171V	1.039
171	I171T	3.98
171	I171N	6.56
171	I171F	5.533
172	K172R	1.715
172	K172E	3.191
172	K172I	-1.85
172	K172N	0
173	T173I	-2.035
173	T173A	-0.079
174	R174W	-0.397
174	R174G	3.458
174	R174K	2.242
174	R174M	-1.078
175	L175I	3.395
175	L175P	17.779
175	L175Q	3.795
176	F176L	-0.381
176	F176S	0.951
176	F176Y	0.54
177	T177A	-2.432
177	T177S	-1.007
177	T177I	-0.567
178	I178L	-1.198
178	I178K	10.271
178	I178T	2.796
178	I178V	3.091
179	R179S	1.57
179	R179G	3.532
180	Q180R	0.804
180	Q180H	0.962
180	Q180L	-0.96
181	E181G	1.719
181	E181V	2.007
181	E181D	1.493
182	M182T	5.697
182	M182V	6.105
182	M182I	2.12
182	M182L	-1.961
183	A183T	-0.277
184	S184N	-1.676
184	S184C	0.963
184	S184G	0.686
185	R185S	4.044
185	R185G	4.922
187	L187I	1.964
187	L187H	2.668
188	W188C	6.74
188	W188R	5.771
189	D189N	-0.881
189	D189E	-1.032
189	D189G	-0.989
190	S190T	0.316
190	S190P	-1.173
191	F191I	11.831
191	F191L	8.735
191	F191S	6.665
191	F191Y	1.712
192	R192H	-0.809
193	Q193L	-0.279
193	Q193R	1.812
193	Q193K	0.011
194	S194F	0.974
194	S194P	8.533
194	S194T	1.671
195	E195V	9.217
195	E195G	4.816
195	E195K	4.183
196	R196S	0.472
257	I257V	-1.608
257	I257T	1
257	I257F	-6.435
258	E258D	1.115
258	E258V	-2.143
258	E258G	2.858
260	F260S	-4.522
260	F260I	-2.301
260	F260Y	-2.862
260	F260L	-4.018
261	L261S	-6.799
261	L261M	-0.61
262	K262E	0.462
262	K262I	-0.659
262	K262N	-4.832
262	K262R	2.93
264	T264A	-0.862
264	T264I	-1.216
264	T264S	-0.156
265	P265L	-1.943
265	P265S	4.594
265	P265Q	6.078
266	R266Q	-6.005
266	R266L	-6.558
267	P267S	-0.597
267	P267L	-6.246
268	L268H	6.373
268	L268F	-0.044
268	L268P	6.037
269	R269G	3.766
269	R269S	-4.039
270	L270P	-0.555
270	L270H	4.026
271	P271L	2.953
271	P271Q	4.872
273	G273V	27.144
273	G273E	26.27
274	P274H	1.771
275	P275L	2.141
276	C276S	-0.268
276	C276Y	5.92
277	S277Y	-4.488
277	S277P	-8.002
277	S277T	0.33
278	Q278H	-0.733
278	Q278L	0.207
278	Q278R	12.146
279	R279Q	-3.912
279	R279L	-8.019
280	S280T	-0.901
280	S280F	0.738
280	S280P	-0.433
281	K281R	2.627
281	K281E	-0.826
281	K281I	-2.218
282	F282L	8.156
282	F282S	2.409
282	F282Y	1.006
283	L283P	8.055
283	L283Q	7.267
283	L283M	-1.841
284	L284M	1.977
284	L284Q	4.187
284	L284P	7.817
285	M285L	1.546
285	M285K	1.24
285	M285I	-2.503
285	M285T	-0.004
285	M285V	-4.397
286	D286E	4.139
286	D286G	3.299
286	D286V	6.302
286	D286Y	-3.215
286	D286N	-4.011
287	A287V	-0.218
287	A287T	0.307
288	L288F	-0.244
288	L288I	1.378
288	L288S	-1.972
289	K289E	2.347
289	K289R	-1.119
290	L290F	-1.593
290	L290I	1.119
291	S291C	-2.064
291	S291N	-1.875
291	S291G	2.562
292	I292N	2.655
292	I292V	-3.306
292	I292T	-0.215
292	I292F	1.76
293	E293V	2.774
294	D294G	5.764
294	D294N	4.121
294	D294V	4.242
295	P295L	5.863
295	P295T	5.82
295	P295S	6.372
296	S296R	2.84
296	S296N	-1.941
296	S296G	1.541
296	S296C	1.034
297	H297L	2.814
297	H297Q	2.65
297	H297R	5.625
297	H297Y	-1.161
298	E298V	0.611
298	E298G	0.289
298	E298K	-3.15
299	G299R	7.732
300	E300D	-4.422
300	E300G	-2.866
300	E300V	-4.616
301	G301E	15.77
301	G301R	10.225
301	G301V	10.396
302	I302T	1.976
302	I302V	1.02
302	I302L	3.763
302	I302M	-0.53
303	P303L	1.73
303	P303Q	-2.374
303	P303S	1.991
304	L304I	2.048
304	L304Q	4.41
305	Y305C	2.462
305	Y305F	1.189
305	Y305H	1.668
306	D306V	0.341
306	D306G	4.326
306	D306E	-0.907
306	D306N	-2.433
308	I308T	3.211
308	I308V	4.017
308	I308F	-1.497
308	I308N	1.853
309	K309E	2.181
309	K309N	3.091
309	K309I	-1.408
309	K309R	-0.115
310	C310R	9.769
310	C310S	2.138
310	C310Y	2.503
311	M311L	2.585
311	M311K	8.686
311	M311I	-1.99
311	M311V	1.308
311	M311T	1.032
312	R312S	0.25
312	R312G	-0.826
313	T313S	1.989
313	T313A	-0.77
313	T313I	3.106
314	F314I	1.176
314	F314L	2.645
314	F314S	6.199
314	F314Y	0.375
315	F315L	0.032
315	F315I	-0.451
315	F315Y	0.271
315	F315S	1.148
316	G316E	4.496
316	G316V	7.319
317	W317C	7.763
317	W317L	5.876
317	W317R	7.687
318	K318E	3.116
318	K318N	0.975
318	K318M	1.156
318	K318R	4.734
319	E319V	0.341
319	E319G	-0.311
319	E319D	-0.365
320	P320L	5.036
320	P320H	3.618
320	P320S	1.909
321	N321I	1.756
321	N321D	1.136
321	N321Y	-0.032
321	N321S	-0.938
322	V322D	2.204
322	V322A	1.535
323	V323A	0.916
324	K324E	3.29
324	K324R	-4.905
325	P325L	3.46
325	P325Q	2.268
325	P325S	4.255
326	H326Y	1.923
327	E327K	-1.614
327	E327G	-2.333
328	K328E	0.299
329	G329E	-0.773
330	I330V	0.007
331	N331K	2.611
331	N331D	2.597
331	N331Y	0.626
331	N331S	-1.117
333	N333D	-2.3
333	N333Y	-9.243
334	Y334H	-1.258
335	L335H	1.517
335	L335P	1.91
336	L336Q	0.952
336	L336P	14.484
337	S337T	-2.74
337	S337P	0.868
338	W338L	4.044
338	W338R	10.934
339	K339E	2.616
339	K339M	1.283
339	K339R	-0.465
340	Q340H	0.372
340	Q340L	-4.369
340	Q340R	4.082
341	V341A	2.825
341	V341I	-0.934
342	L342P	10.56
342	L342Q	-2.464
343	A343S	-1.555
343	A343T	1.297
343	A343V	-1.543
343	A343E	-1.647
344	E344K	2.169
344	E344V	1.283
344	E344D	1.246
344	E344G	1.027
345	L345Q	-0.041
345	L345P	6.121
346	Q346R	-3.286
346	Q346H	7.054
346	Q346L	3.132
347	D347G	3.181
347	D347N	0.469
347	D347V	-0.058
348	I348T	6.58
348	I348V	0.711
348	I348N	0.965
354	I354T	-0.348
354	I354V	2.513
354	I354N	1.566
357	T357A	5.4
358	K358R	-2.438
358	K358E	3.678
359	N359I	2.699
359	N359D	-0.264
359	N359Y	1.847
360	M360T	4.493
360	M360K	5.269
360	M360V	-1.834
361	K361R	0.649
361	K361E	0.367
361	K361M	2.635
362	K362R	0.666
362	K362E	2.925
362	K362N	-1.334
363	T363A	0.08
363	T363S	-2.132
364	S364G	-3.767
364	S364N	1.515
364	S364R	-1.705
364	S364C	4.243
365	Q365L	7.468
365	Q365R	3.484
366	L366I	0.71
366	L366F	-4.893
366	L366S	2.155
367	K367E	1.303
367	K367M	1.972
367	K367R	-0.055
368	W368C	7.553
368	W368R	5.189
369	A369T	2.474
370	L370P	18.4
370	L370F	1.576
370	L370H	4.139
371	G371S	2.078
371	G371D	1.633
371	G371C	2.346
398	P398Q	-1.787
398	P398S	0.273
399	E399G	1.279
400	L400S	4.773
401	R401W	2.081
401	R401K	-4.348
401	R401G	-3.139
402	S402P	4.094
402	S402T	-0.407
403	L403H	-0.455
403	L403P	1.358
403	L403I	1.222
403	L403F	-2.664
404	A404T	-0.389
404	A404V	-3.146
405	S405G	-0.061
405	S405C	4.888
405	S405R	0.5
406	W406R	10.816
407	I407N	6.122
407	I407T	4.787
408	Q408H	0.658
408	Q408L	-1.091
409	N409Y	0.354
409	N409D	-0.425
409	N409I	0.809
409	N409S	5.046
410	E410G	2.256
410	E410V	-0.936
411	F411L	3.845
411	F411I	5.696
411	F411S	8.371
411	F411Y	-2.601
412	N412Y	-2.118
412	N412S	1.762
412	N412I	-0.489
412	N412D	1.968
413	K413N	4.205
413	K413M	-3.327
413	K413E	-3.313
413	K413R	1.761
414	A414T	4.924
414	A414V	6.883
415	C415R	0.027
415	C415S	0.622
415	C415Y	0.346
416	E416G	1.09
416	E416D	4.294
416	E416V	2.551
416	E416K	0.474
417	L417Q	-1.549
417	L417P	0.676
418	T418I	9.827
418	T418A	4.558
418	T418S	4.312
419	D419Y	-0.798
419	D419V	-0.464
419	D419G	-1.342
419	D419E	2.139
419	D419N	2.009
420	S420P	-0.05
420	S420T	-0.043
421	S421N	-0.576
421	S421G	0.104
421	S421C	-1.906
421	S421R	-0.133
422	W422R	8.142
422	W422L	14.684
422	W422C	8.549
423	I423M	1.004
423	I423L	-2.455
423	I423V	3.844
423	I423T	2.795
424	E424V	-0.808
424	E424G	-2.908
425	L425P	3.011
425	L425H	0.838
425	L425F	-0.587
426	D426N	0.325
426	D426V	-3.717
426	D426E	-2.258
426	D426G	-0.474
427	E427V	-1.194
427	E427G	-1.711
428	I428N	0.867
428	I428F	-1.092
428	I428V	-0.403
428	I428T	-1.149
429	G429R	0.407
429	G429E	-1.579
430	E430G	-1.837
430	E430D	-1.873
430	E430V	-0.149
431	D431E	3.825
431	D431G	3.016
433	A433V	2.914
433	A433T	5.378
433	A433D	0.891
434	P434S	1.623
434	P434L	-0.408
435	I435N	3.839
435	I435V	-1.788
435	I435F	5.622
435	I435T	4.545
436	E436G	1.96
436	E436V	0.289
436	E436D	1.329
437	H437Y	2.863
437	H437L	-3.29
437	H437R	2.526
438	I438F	2.278
438	I438N	0.94
438	I438V	-1.615
438	I438T	2.153
439	A439T	2.622
439	A439V	1.299
440	S440N	-0.486
440	S440I	1.476
440	S440G	0.474
440	S440C	-0.917
441	M441K	2.809
441	M441V	0.835
441	M441L	-1.685
441	M441T	3.852
442	R442G	2.948
442	R442S	3.97
443	R443G	1.755
443	R443W	1.47
444	N444Y	2.365
444	N444D	-2.956
444	N444S	5.713
445	Y445C	2.797
446	F446I	6.275
446	F446Y	4.573
446	F446L	8.827
446	F446S	7.008
447	T447S	-2.971
447	T447I	-4.653
447	T447A	-1.66
449	E449G	-0.729
449	E449V	1.871
450	V450M	2.33
450	V450A	3.662
450	V450E	11.053
451	S451P	5.69
451	S451T	-2.765
451	S451Y	2.937
451	S451F	2.323
452	H452L	4.815
452	H452R	-1.035
452	H452Q	-0.896
452	H452Y	-1.461
453	C453R	11.85
453	C453S	4.907
454	R454S	0.716
454	R454G	-1.28
454	R454I	-3.167
455	A455V	12.278
455	A455T	2.779
456	T456S	-1.292
456	T456A	-1.978
456	T456I	5.48
457	E457G	5.145
457	E457D	6.522
457	E457V	8.866
458	Y458F	0.457
458	Y458C	6.759
458	Y458H	4.814
459	I459V	-1.773
459	I459T	8.423
459	I459L	2.857
459	I459M	2.946
459	I459K	14.492
460	M460L	0.297
460	M460V	1.591
460	M460T	2.952
461	K461M	0.878
461	K461E	-0.846
461	K461R	1.478
462	G462E	3.309
462	G462R	4.009
462	G462V	1.283
463	V463A	-1.665
463	V463M	-0.698
463	V463E	-0.334
464	Y464H	1.433
464	Y464N	0.812
464	Y464C	2.332
464	Y464F	-0.322
465	I465N	2.42
465	I465F	5.394
465	I465T	4.523
465	I465V	1.49
466	N466Y	-0.717
466	N466D	5.075
466	N466I	5.361
466	N466S	-2.623
467	T467A	-2.158
467	T467I	0.5
468	A468V	2.784
468	A468T	-0.978
469	L469S	8.445
469	L469M	1.905
470	L470H	-3.339
470	L470F	-3.567
470	L470P	14.697
471	N471D	-1.541
471	N471I	-2.576
471	N471S	-4.464
471	N471Y	-0.191
472	A472T	2.389
472	A472V	4.875
473	S473F	0.63
473	S473T	2.98
473	S473P	15.89
474	C474R	1.567
474	C474S	-1.032
475	A475T	-0.886
476	A476S	3.027
476	A476V	-3.252
477	M477V	1.997
477	M477T	0.684
477	M477K	3.184
477	M477I	-3.158
477	M477L	0.556
478	D478G	-0.987
478	D478V	0.509
478	D478N	-0.92
479	D479G	-6.241
480	F480L	6.915
480	F480I	2.947
480	F480Y	-0.716
480	F480S	10.299
481	Q481L	-2.422
481	Q481R	0.107
482	L482I	6.7
482	L482S	2.223
484	P484T	4.423
484	P484Q	5.458
484	P484S	4.171
485	M485L	0.826
485	M485V	2.319
485	M485K	8.138
485	M485T	4.383
486	I486V	0.231
486	I486L	-1.737
486	I486M	2.95
487	S487N	-2.194
488	K488M	-0.266
488	K488R	-2.824
489	C489Y	-1.531
489	C489S	2.835
489	C489R	3.327
492	K492M	3.844
492	K492T	-0.858
492	K492R	0.165
493	E493G	0.154
493	E493K	-3.2
493	E493V	-0.597
494	G494R	8.985
495	R495W	0.496
495	R495M	1.264
495	R495K	1.834
495	R495G	0.95
497	K497M	-2.287
497	K497E	0.378
497	K497R	-2.413
498	T498S	5.706
498	T498A	-2.141
498	T498I	-1.03
499	N499S	2.683
499	N499I	2.305
499	N499Y	0.307
499	N499D	1.386
499	N499K	4.321
500	L500M	0.516
500	L500S	5.053
501	Y501H	7.363
501	Y501C	10.71
501	Y501F	-0.266
502	G502C	18.853
502	G502D	22.478
502	G502S	21.397
503	F503Y	2.257
503	F503S	11.343
503	F503I	6.813
503	F503L	7.584
504	I504N	4.936
504	I504T	3.005
504	I504V	-1.635
505	I505L	1.391
505	I505T	1.845
505	I505V	-0.893
505	I505M	5.17
505	I505K	6.863
506	K506R	3.588
506	K506N	1.232
506	K506E	0.595
506	K506I	1.194
508	R508G	0.296
508	R508S	2.034
509	S509F	8.024
509	S509P	4.362
510	H510Y	3.383
510	H510L	2.031
510	H510R	-2.05
511	L511F	10.054
511	L511S	1.47
511	L511I	0.1
511	L511V	1.821
512	R512G	3.355
512	R512W	-5.909
513	N513D	0.555
513	N513I	3.364
513	N513K	-2.616
513	N513S	-2.39
513	N513Y	-0.819
514	D514N	1.791
514	D514G	-5.179
514	D514V	0.923
515	T515A	6.107
515	T515I	2.13
515	T515S	-0.105
516	D516E	2.675
516	D516G	1.706
516	D516Y	2.049
516	D516V	4.974
516	D516N	5.619
517	V517E	-0.369
517	V517A	5.6
517	V517M	1.69
518	V518I	3.036
518	V518A	1.264
519	N519S	-2.058
519	N519D	3.076
519	N519I	-1.482
520	F520I	6.682
520	F520L	6.031
520	F520S	3.921
520	F520Y	3.079
521	V521M	2.561
521	V521A	3.615
521	V521E	2.474
522	S522I	2.244
522	S522G	0.039
522	S522C	-4.565
522	S522N	-0.534
523	M523T	3.554
523	M523V	6.998
523	M523I	6.548
523	M523K	3.605
523	M523L	0.141
524	E524G	3.168
524	E524K	3.399
524	E524V	-0.691
525	F525Y	-0.266
525	F525S	7.092
525	F525V	5.996
525	F525L	8.186
526	S526P	24.508
526	S526T	5.643
527	L527P	5.966
527	L527I	5.374
527	L527F	3.017
527	L527H	4.186
528	T528S	0.844
528	T528I	2.281
528	T528A	-0.135
529	D529N	-3.901
529	D529V	-4.066
529	D529G	4.831
530	P530L	12.482
530	P530S	4.363
530	P530T	10.502
531	R531S	-1.462
531	R531G	-0.692
532	L532P	9.465
532	L532F	0.478
532	L532H	1.889
533	E533K	-2.881
533	E533D	-4.643
533	E533G	-2.748
533	E533V	-2
534	P534L	-1.586
534	P534S	2.484
535	H535R	-4.358
535	H535Y	1.12
536	K536R	3.143
536	K536E	3.753
536	K536N	1.431
536	K536I	1.201
537	W537R	9.79
537	W537C	10.076
538	E538K	-1.256
538	E538V	-2.82
538	E538G	0.705
539	K539R	-0.533
539	K539M	-1.492
539	K539E	-1.155
540	Y540H	7.381
540	Y540C	3.96
540	Y540F	0.977
541	C541R	12.718
541	C541Y	8.19
541	C541S	0.415
542	V542A	2.99
542	V542I	1.737
543	L543P	7.941
543	L543H	1.957
544	E544D	4.396
544	E544K	2.927
544	E544G	0.592
544	E544V	3.604
546	G546R	16.958
547	D547Y	-3.311
547	D547V	-0.608
547	D547G	-1.331
548	M548V	-3.369
548	M548T	2.096
548	M548K	2.007
548	M548I	-2.91
549	L549H	-3.623
549	L549P	-2.465
549	L549F	-1.309
549	L549I	-1.344
558	S558L	2.603
558	S558P	41.915
558	S558T	-0.272
559	R559G	-3.438
559	R559W	-0.625
560	P560S	-0.221
560	P560L	1.225
561	M561V	-1.066
561	M561T	1.75
562	F562Y	1.328
562	F562S	7.484
562	F562L	6.521
563	L563S	4.91
563	L563M	5.506
564	Y564F	3.854
564	Y564N	9.324
564	Y564H	3.505
564	Y564C	5.931
565	V565A	2.867
565	V565E	7.752
565	V565M	3.662
566	R566G	3.604
566	R566W	-3.941
567	T567S	0.538
567	T567I	-3.055
568	N568S	-3.454
568	N568I	2.584
568	N568D	-0.484
568	N568Y	4.114
569	G569E	-2.601
569	G569R	-4.377
570	T570S	2.889
570	T570I	-1.24
570	T570A	-2.958
571	S571T	0.114
571	S571P	1.263
572	K572E	-1.275
573	I573T	1.203
574	K574R	0.919
574	K574I	-1.333
574	K574N	-0.695
575	M575V	0.769
575	M575T	6.961
576	K576E	-5.619
576	K576I	-3.765
576	K576R	0.095
577	W577C	0.349
577	W577R	2.246
578	G578R	9.207
578	G578V	12.696
578	G578E	4.045
579	M579K	1.449
579	M579I	-4.161
579	M579L	4.495
579	M579T	1.401
579	M579V	-3.152
580	E580K	4.613
580	E580G	-2.1
580	E580D	0.148
580	E580V	4.587
581	M581T	5.56
581	M581V	7.104
581	M581L	-1.39
582	R582K	0.277
582	R582W	-2.452
582	R582G	1.007
583	R583C	0.666
583	R583H	-2.359
584	C584S	-0.317
584	C584R	4.802
585	L585P	6.337
585	L585I	2.821
585	L585F	6.38
585	L585H	-0.468
586	L586H	-4.895
586	L586P	9.507
587	Q587R	-0.316
587	Q587L	-1.846
588	S588L	15.586
588	S588T	-1.303
588	S588P	4.117
589	L589H	1.881
589	L589F	-3.902
589	L589P	13.636
590	Q590R	-0.822
590	Q590L	-0.327
590	Q590H	1.122
591	Q591R	2.576
591	Q591L	0.865
591	Q591H	0.942
592	I592F	5.402
592	I592N	2.82
592	I592T	-1.676
592	I592V	1.219
593	E593G	1.554
593	E593D	2.319
593	E593V	-2.409
593	E593K	0.21
594	S594N	-0.491
594	S594C	-5.362
594	S594G	-0.07
595	M595K	4.391
595	M595I	2.589
595	M595T	-1.985
595	M595V	2.448
596	I596N	4.961
596	I596F	-0.864
596	I596T	0.718
596	I596V	1.559
597	E597V	2.2
597	E597G	-2.939
597	E597D	3.882
598	A598T	1.908
598	A598V	-4.93
599	E599V	0.053
599	E599G	3.044
600	S600P	12.709
601	S601T	0.751
601	S601Y	-0.587
601	S601F	-2.211
602	V602D	4.45
602	V602A	0.107
603	K603M	-2.683
603	K603N	-0.122
603	K603R	-4.798
603	K603E	-2.004
604	E604K	1.251
604	E604V	3.105
604	E604G	-2.52
605	K605I	3.631
605	K605E	0.73
605	K605R	0.796
605	K605N	4.059
606	D606G	3.495
606	D606V	2.328
607	M607I	2.978
607	M607T	0.558
607	M607V	2.645
607	M607L	-2.229
607	M607K	-2.942
608	T608S	0.731
608	T608A	1.548
608	T608I	4.965
609	K609R	-1.572
609	K609I	-0.966
609	K609E	0.165
609	K609N	1.352
610	E610G	-0.143
611	F611S	8.839
611	F611L	5.231
612	F612Y	-0.247
612	F612I	6.711
612	F612L	11.567
612	F612S	5.843
613	E613V	0.15
613	E613G	0.573
613	E613D	-2.923
614	N614Y	6.842
614	N614S	-2.856
614	N614D	6.935
614	N614I	-3.071
615	K615R	-4.394
615	K615N	-2.191
615	K615E	-2.859
615	K615I	-1.305
616	S616P	0.718
616	S616T	-4.148
617	E617G	-4.227
617	E617V	-4.516
617	E617D	3.145
618	T618S	2.613
618	T618A	1.471
619	W619R	10.492
620	P620T	4.165
620	P620S	3.084
620	P620L	7.084
620	P620H	2.334
622	G622E	2.766
622	G622R	0.839
623	E623V	-0.406
623	E623G	1.816
624	S624P	0.981
624	S624F	0.817
625	P625S	2.476
625	P625L	1.327
625	P625H	1.218
626	K626N	1.415
626	K626E	0.482
626	K626I	0.087
626	K626R	-0.608
628	V628E	5.097
628	V628A	2.769
629	E629V	-2.141
629	E629G	-0.393
629	E629K	-2.22
630	E630G	3.777
630	E630V	6.025
630	E630D	8.189
632	S632T	4.963
632	S632P	2.306
633	I633N	5.592
633	I633F	5.789
633	I633T	7.629
633	I633V	-0.093
634	G634E	0.851
634	G634R	7.387
634	G634V	3.438
635	K635E	-0.208
635	K635R	-0.53
635	K635M	-2.299
636	V636A	4.1
636	V636I	0.972
636	V636D	9.335
637	C637S	4.221
637	C637R	11.676
638	R638G	2.572
638	R638S	0.977
639	T639A	1.918
640	L640I	-0.015
641	L641M	6.745
641	L641S	8.317
643	K643E	0.475
643	K643R	5.581
643	K643M	-1.828
644	S644L	-1.714
644	S644P	14.547
644	S644T	2.894
645	V645A	8.102
645	V645I	5.461
646	F646S	7.769
646	F646L	3.009
647	N647D	4.157
647	N647I	0.727
647	N647S	-1.902
647	N647Y	-1.412
648	S648C	-1.982
648	S648G	-4.903
648	S648N	-2.812
649	L649M	0.325
649	L649S	1.718
650	Y650H	6.25
650	Y650F	-1.849
650	Y650C	9.74
651	A651T	-1.591
651	A651V	4.658
652	S652P	6.652
652	S652T	2.509
653	P653S	-5.564
653	P653Q	2.118
654	Q654H	9.033
654	Q654L	-0.223
654	Q654R	4.88
655	L655Q	-0.693
656	E656G	3.3
656	E656D	-1.992
658	F658S	9.224
658	F658I	7.98
658	F658L	1.072
659	S659T	1.851
659	S659P	13.722
660	A660D	3.275
660	A660T	-1.193
660	A660V	1.003
661	E661V	-0.419
661	E661G	0.438
661	E661D	-0.587
662	S662T	2.35
662	S662P	7.663
663	R663S	-1.042
663	R663G	-0.829
664	K664E	-0.766
664	K664I	-1.536
664	K664N	-0.259
664	K664R	-0.819
665	L665P	-1.372
665	L665Q	0.487
666	L666F	-0.755
666	L666H	-0.892
666	L666P	13.834
667	L667H	1.846
667	L667P	9.812
668	I668T	-1.344
668	I668N	0.445
668	I668V	2.895
669	V669D	6.234
669	V669I	2.421
669	V669A	-1.054
670	Q670L	-1.156
670	Q670H	1.131
670	Q670R	-2.397
671	A671V	-0.857
671	A671T	-0.405
672	L672P	11.809
672	L672H	-5.886
673	R673K	-3.358
673	R673G	2.657
673	R673S	-0.394
673	R673W	3.433
673	R673M	-1.014
674	D674N	0.086
674	D674G	-0.041
675	N675S	1.001
675	N675Y	-4.289
675	N675I	1.776
675	N675D	1.332
676	L676P	1.385
676	L676Q	-2.631
676	L676M	-0.098
677	E677D	2.109
677	E677G	3.409
679	G679E	5.063
679	G679V	2.531
680	T680A	0.047
681	F681L	-0.301
681	F681I	-1.123
681	F681S	-3.652
681	F681Y	-1.542
682	D682G	-0.749
683	L683P	-6.714
683	L683H	-0.997
684	G684V	-0.972
684	G684E	-5.426
684	G684R	-1.657
685	G685V	-3.446
685	G685R	-3.385
685	G685E	-2.362
686	L686Q	-6.737
686	L686I	-5.988
686	L686P	7.585
687	Y687N	3.3
687	Y687F	-5.023
687	Y687H	4.219
687	Y687C	7.945
688	E688D	4.167
688	E688G	2.023
688	E688V	1.354
689	A689T	1.38
690	I690F	10.511
690	I690T	6.633
690	I690N	9.726
690	I690V	5.661
691	E691D	3.611
691	E691V	-0.358
691	E691G	0.344
692	E692V	-1.053
693	C693Y	-3.556
693	C693R	1.227
694	L694P	8.038
694	L694Q	-0.014
694	L694M	1.614
695	I695T	6.144
695	I695V	0.495
696	N696S	-1.409
696	N696Y	-5.59
696	N696D	3.234
696	N696I	0.279
697	D697V	-2.647
697	D697G	2.37
697	D697E	-0.282
697	D697N	-8.123
698	P698L	7.461
698	P698S	-0.817
699	W699R	2.221
700	V700A	2.513
701	L701M	2.051
701	L701S	7.657
702	L702P	6.17
702	L702H	7.491
702	L702F	4.695
703	N703Y	2.236
703	N703D	1.766
703	N703S	0.82
704	A704T	4.677
704	A704V	7.519
705	S705T	0.092
705	S705P	11.883
706	W706R	7.42
707	F707Y	1.592
707	F707S	3.776
707	F707I	3.771
707	F707L	4.027
708	N708S	4.435
708	N708D	3.96
708	N708I	1.224
708	N708Y	-0.234
709	S709P	10.179
709	S709T	1.115
710	F710Y	-3.41
710	F710S	3.999
710	F710I	-3.474
710	F710L	3.037
711	L711I	-1.874
711	L711P	9.538
711	L711H	-2.056
712	T712I	-0.466
712	T712S	0.039
712	T712A	-5.888
713	H713Q	-0.289
713	H713R	-5.112
713	H713L	-1.813
714	A714T	0.559
714	A714V	1.797
715	L715S	-1.043
715	L715M	-1.103
